# Supplementary material for: Anti-Zeno purification of spin baths by quantum probe measurements
Source: Nat Commun. 2022 Dec 6;13:7527. doi: 10.1038/s41467-022-35045-3 (PMC9726817; doi:10.1038/s41467-022-35045-3)
Supplement: Supplementary file 2 — Source_Data [file 41467_2022_35045_MOESM2_ESM.zip]

Archive with 5 entries (4 files):
- Source_Data/
- Source_Data/Fig2data.xlsx
- Source_Data/Fig3data.xlsx
- Source_Data/Fig1data.xlsx
- Source_Data/Fig4data.xlsx
