# Supplementary material for: Anti-Zeno purification of spin baths by quantum probe measurements
Source: Nat Commun. 2022 Dec 6;13:7527. doi: 10.1038/s41467-022-35045-3 (PMC9726817; doi:10.1038/s41467-022-35045-3)
Supplement: Supplementary file 2 — Source_Data [file 41467_2022_35045_MOESM2_ESM.zip › Source_Data/Fig2data.xlsx]

## Sheet: Fig2b
150	1	1
270	0.8326	0.7768
390	0.9628	0.8029
510	0.8564	0.6924
630	0.9376	0.6904
750	0.7761	0.5469
870	0.8335	0.5999
990	0.7769	0.5427
1110	0.6276	0.5053
1230	0.7022	0.5343
1350	0.5918	0.5207
1470	0.6605	0.4783
1590	0.495	0.5192
1710	0.6153	0.5807
1830	0.3704	0.498
1950	0.6227	0.4479
2070	0.6128	0.5163
2190	0.5447	0.5157
2310	0.6029	0.5305
2430	0.5341	0.4612
2550	0.618	0.4956
2670	0.4301	0.5514
2790	0.562	0.542
2910	0.5354	0.479

## Sheet: Fig2c
-10	0.7067	0.5545
-9.5455	0.609	0.5249
-9.0909	0.6646	0.5375
-8.6364	0.6308	0.5197
-8.1818	0.6512	0.5182
-7.7273	0.6309	0.5047
-7.2727	0.5724	0.4847
-6.8182	0.538	0.4774
-6.3636	0.5899	0.468
-5.9091	0.5781	0.4636
-5.4545	0.5972	0.4579
-5	0.5871	0.4192
-4.5455	0.4395	0.3971
-4.0909	0.4467	0.4042
-3.6364	0.4919	0.386
-3.1818	0.4295	0.375
-2.7273	0.325	0.3806
-2.2727	0.3759	0.3657
-1.8182	0.3397	0.3793
-1.3636	0.3232	0.3645
-0.9091	0.3247	0.3612
-0.4545	0.3333	0.3571
0	0.3312	0.3388
0.4545	0.329	0.3622
0.9091	0.3354	0.3612
1.3636	0.3871	0.3737
1.8182	0.3158	0.3601
2.2727	0.4183	0.3839
2.7273	0.3727	0.3871
3.1818	0.3766	0.4028
3.6364	0.4902	0.416
4.0909	0.5062	0.4125
4.5455	0.4591	0.4287
5	0.5467	0.4656
5.4545	0.6289	0.4591
5.9091	0.5419	0.4655
6.3636	0.6042	0.4616
6.8182	0.6765	0.4748
7.2727	0.6145	0.5051
7.7273	0.6744	0.5026
8.1818	0.5752	0.4919
8.6364	0.6948	0.5314
9.0909	0.6101	0.5445
9.5455	0.6849	0.5348
10	0.6599	0.5405
