# Supplementary material for: Anti-Zeno purification of spin baths by quantum probe measurements
Source: Nat Commun. 2022 Dec 6;13:7527. doi: 10.1038/s41467-022-35045-3 (PMC9726817; doi:10.1038/s41467-022-35045-3)
Supplement: Supplementary file 2 — Source_Data [file 41467_2022_35045_MOESM2_ESM.zip › Source_Data/Fig3data.xlsx]

## Sheet: Fig3b
150	0.6038	0.6754	0.6776
270	0.6055	0.6167	0.5983
390	0.4078	0.6623	0.6076
510	0.547	0.625	0.5684
630	0.4681	0.6535	0.5676
750	0.4312	0.5968	0.5167
870	0.4255	0.617	0.5355
990	0.422	0.5971	0.5152
1110	0.4694	0.5447	0.5019
1230	0.5392	0.5709	0.5122
1350	0.5	0.5322	0.5073
1470	0.4381	0.5563	0.4923
1590	0.566	0.4983	0.5068
1710	0.5893	0.5404	0.5287
1830	0.4179	0.4546	0.4993
1950	0.4298	0.5431	0.4815
2070	0.4783	0.5396	0.5058
2190	0.4904	0.5157	0.5056
2310	0.4771	0.5361	0.5108
2430	0.4754	0.512	0.4862
2550	0.5039	0.5414	0.4984
2670	0.5138	0.4755	0.5183
2790	0.5333	0.5217	0.5149
2910	0.4741	0.5124	0.4925

## Sheet: Fig3c
105	0.6127	0.7125	0.6345
180	0.5127	0.7024	0.6369
255	0.5305	0.5722	0.5776
330	0.58	0.6087	0.6091
405	0.4524	0.6746	0.6012
480	0.5486	0.6185	0.5856
555	0.4898	0.6606	0.5464
630	0.5698	0.6037	0.5758
705	0.4565	0.7091	0.5286
780	0.4238	0.626	0.5421
855	0.4964	0.5528	0.5192
930	0.4182	0.5556	0.4951
1005	0.4242	0.5714	0.507
1080	0.421	0.5978	0.5
1155	0.4849	0.5754	0.5016
1230	0.434	0.6918	0.5017
1305	0.5089	0.5748	0.5103
1380	0.426	0.589	0.4948
1455	0.3605	0.6392	0.4837
1530	0.3631	0.5759	0.4968
1605	0.4468	0.5746	0.4869
1680	0.4138	0.5454	0.4772
1755	0.5063	0.4886	0.4997
1830	0.3926	0.4512	0.4784
1905	0.4431	0.5714	0.5106
1980	0.5118	0.5063	0.4855
2055	0.4671	0.513	0.4905
2130	0.4686	0.4699	0.4838
2205	0.4765	0.6084	0.4829
2280	0.454	0.5625	0.4878
2355	0.4578	0.5466	0.4901
2430	0.4357	0.6012	0.4807
2505	0.4583	0.5233	0.4855
2580	0.4941	0.4875	0.506
2655	0.4821	0.5197	0.4983
2730	0.5031	0.52	0.4962
2805	0.4606	0.5949	0.5083
2880	0.4902	0.5029	0.4858
2955	0.5062	0.595	0.4855
3030	0.5205	0.4589	0.5054
