# Supplementary material for: Anti-Zeno purification of spin baths by quantum probe measurements
Source: Nat Commun. 2022 Dec 6;13:7527. doi: 10.1038/s41467-022-35045-3 (PMC9726817; doi:10.1038/s41467-022-35045-3)
Supplement: Supplementary file 2 — Source_Data [file 41467_2022_35045_MOESM2_ESM.zip › Source_Data/Fig1data.xlsx]

## Sheet: Fig1c
-3.1416	0.0016	0	0.0003
-3.117	0.0018	0	0.0003
-3.0923	0.002	0	0.0003
-3.0677	0.0021	0	0.0004
-3.043	0.0023	0	0.0004
-3.0184	0.0025	0	0.0004
-2.9938	0.0027	0	0.0004
-2.9691	0.0029	0	0.0004
-2.9445	0.0031	0	0.0005
-2.9198	0.0033	0	0.0005
-2.8952	0.0036	0	0.0005
-2.8706	0.0038	0	0.0005
-2.8459	0.0041	0	0.0006
-2.8213	0.0043	0	0.0006
-2.7966	0.0046	0	0.0006
-2.772	0.0049	0	0.0006
-2.7474	0.0051	0	0.0007
-2.7227	0.0054	0	0.0007
-2.6981	0.0057	0	0.0007
-2.6734	0.006	0	0.0008
-2.6488	0.0063	0	0.0008
-2.6242	0.0066	0	0.0008
-2.5995	0.0068	0	0.0009
-2.5749	0.0071	0	0.0009
-2.5502	0.0074	0	0.0009
-2.5256	0.0077	0	0.001
-2.501	0.0079	0	0.001
-2.4763	0.0082	0	0.0011
-2.4517	0.0084	0	0.0011
-2.427	0.0086	0	0.0012
-2.4024	0.0088	0	0.0012
-2.3778	0.0091	0	0.0013
-2.3531	0.0092	0	0.0013
-2.3285	0.0094	0	0.0014
-2.3038	0.0096	0	0.0014
-2.2792	0.0097	0	0.0015
-2.2546	0.0098	0	0.0015
-2.2299	0.0099	0	0.0016
-2.2053	0.01	0	0.0016
-2.1806	0.01	0	0.0017
-2.156	0.01	0	0.0017
-2.1314	0.01	0	0.0018
-2.1067	0.01	0	0.0019
-2.0821	0.01	0	0.0019
-2.0574	0.0099	0	0.002
-2.0328	0.0098	0	0.0021
-2.0082	0.0097	0	0.0021
-1.9835	0.0096	0	0.0022
-1.9589	0.0094	0	0.0023
-1.9342	0.0092	0	0.0024
-1.9096	0.009	0	0.0024
-1.885	0.0088	0	0.0025
-1.8603	0.0086	0	0.0026
-1.8357	0.0084	0	0.0027
-1.811	0.0081	0	0.0027
-1.7864	0.0078	0	0.0028
-1.7618	0.0075	0	0.0029
-1.7371	0.0073	0	0.003
-1.7125	0.007	0	0.0031
-1.6878	0.0066	0	0.0032
-1.6632	0.0063	0.0001	0.0032
-1.6386	0.006	0.0001	0.0033
-1.6139	0.0057	0.0001	0.0034
-1.5893	0.0054	0.0001	0.0035
-1.5646	0.0051	0.0001	0.0036
-1.54	0.0048	0.0002	0.0037
-1.5154	0.0045	0.0002	0.0038
-1.4907	0.0042	0.0002	0.0039
-1.4661	0.0039	0.0003	0.004
-1.4414	0.0036	0.0003	0.0041
-1.4168	0.0033	0.0004	0.0042
-1.3922	0.0031	0.0004	0.0043
-1.3675	0.0028	0.0005	0.0044
-1.3429	0.0026	0.0006	0.0045
-1.3182	0.0023	0.0006	0.0045
-1.2936	0.0021	0.0007	0.0046
-1.269	0.0019	0.0008	0.0047
-1.2443	0.0017	0.001	0.0048
-1.2197	0.0015	0.0011	0.0049
-1.195	0.0014	0.0012	0.005
-1.1704	0.0012	0.0014	0.0051
-1.1458	0.0011	0.0016	0.0052
-1.1211	0.001	0.0017	0.0053
-1.0965	0.0008	0.002	0.0054
-1.0718	0.0007	0.0022	0.0055
-1.0472	0.0006	0.0024	0.0056
-1.0226	0.0005	0.0027	0.0057
-0.9979	0.0005	0.0029	0.0058
-0.9733	0.0004	0.0032	0.0059
-0.9486	0.0003	0.0036	0.006
-0.924	0.0003	0.0039	0.0061
-0.8994	0.0002	0.0042	0.0062
-0.8747	0.0002	0.0046	0.0063
-0.8501	0.0002	0.005	0.0064
-0.8254	0.0001	0.0054	0.0064
-0.8008	0.0001	0.0058	0.0065
-0.7762	0.0001	0.0063	0.0066
-0.7515	0.0001	0.0068	0.0067
-0.7269	0.0001	0.0072	0.0068
-0.7022	0	0.0077	0.0069
-0.6776	0	0.0082	0.0069
-0.653	0	0.0087	0.007
-0.6283	0	0.0093	0.0071
-0.6037	0	0.0098	0.0072
-0.579	0	0.0103	0.0072
-0.5544	0	0.0109	0.0073
-0.5298	0	0.0114	0.0074
-0.5051	0	0.012	0.0074
-0.4805	0	0.0125	0.0075
-0.4558	0	0.013	0.0075
-0.4312	0	0.0136	0.0076
-0.4066	0	0.0141	0.0076
-0.3819	0	0.0146	0.0077
-0.3573	0	0.015	0.0077
-0.3326	0	0.0155	0.0078
-0.308	0	0.016	0.0078
-0.2834	0	0.0164	0.0079
-0.2587	0	0.0168	0.0079
-0.2341	0	0.0171	0.0079
-0.2094	0	0.0175	0.0079
-0.1848	0	0.0178	0.008
-0.1602	0	0.018	0.008
-0.1355	0	0.0183	0.008
-0.1109	0	0.0185	0.008
-0.0862	0	0.0186	0.008
-0.0616	0	0.0188	0.0081
-0.037	0	0.0188	0.0081
-0.0123	0	0.0189	0.0081
0.0123	0	0.0189	0.0081
0.037	0	0.0188	0.0081
0.0616	0	0.0188	0.0081
0.0862	0	0.0186	0.008
0.1109	0	0.0185	0.008
0.1355	0	0.0183	0.008
0.1602	0	0.018	0.008
0.1848	0	0.0178	0.008
0.2094	0	0.0175	0.0079
0.2341	0	0.0171	0.0079
0.2587	0	0.0168	0.0079
0.2834	0	0.0164	0.0079
0.308	0	0.016	0.0078
0.3326	0	0.0155	0.0078
0.3573	0	0.015	0.0077
0.3819	0	0.0146	0.0077
0.4066	0	0.0141	0.0076
0.4312	0	0.0136	0.0076
0.4558	0	0.013	0.0075
0.4805	0	0.0125	0.0075
0.5051	0	0.012	0.0074
0.5298	0	0.0114	0.0074
0.5544	0	0.0109	0.0073
0.579	0	0.0103	0.0072
0.6037	0	0.0098	0.0072
0.6283	0	0.0093	0.0071
0.653	0	0.0087	0.007
0.6776	0	0.0082	0.0069
0.7022	0	0.0077	0.0069
0.7269	0.0001	0.0072	0.0068
0.7515	0.0001	0.0068	0.0067
0.7762	0.0001	0.0063	0.0066
0.8008	0.0001	0.0058	0.0065
0.8254	0.0001	0.0054	0.0064
0.8501	0.0002	0.005	0.0064
0.8747	0.0002	0.0046	0.0063
0.8994	0.0002	0.0042	0.0062
0.924	0.0003	0.0039	0.0061
0.9486	0.0003	0.0036	0.006
0.9733	0.0004	0.0032	0.0059
0.9979	0.0005	0.0029	0.0058
1.0226	0.0005	0.0027	0.0057
1.0472	0.0006	0.0024	0.0056
1.0718	0.0007	0.0022	0.0055
1.0965	0.0008	0.002	0.0054
1.1211	0.001	0.0017	0.0053
1.1458	0.0011	0.0016	0.0052
1.1704	0.0012	0.0014	0.0051
1.195	0.0014	0.0012	0.005
1.2197	0.0015	0.0011	0.0049
1.2443	0.0017	0.001	0.0048
1.269	0.0019	0.0008	0.0047
1.2936	0.0021	0.0007	0.0046
1.3182	0.0023	0.0006	0.0045
1.3429	0.0026	0.0006	0.0045
1.3675	0.0028	0.0005	0.0044
1.3922	0.0031	0.0004	0.0043
1.4168	0.0033	0.0004	0.0042
1.4414	0.0036	0.0003	0.0041
1.4661	0.0039	0.0003	0.004
1.4907	0.0042	0.0002	0.0039
1.5154	0.0045	0.0002	0.0038
1.54	0.0048	0.0002	0.0037
1.5646	0.0051	0.0001	0.0036
1.5893	0.0054	0.0001	0.0035
1.6139	0.0057	0.0001	0.0034
1.6386	0.006	0.0001	0.0033
1.6632	0.0063	0.0001	0.0032
1.6878	0.0066	0	0.0032
1.7125	0.007	0	0.0031
1.7371	0.0073	0	0.003
1.7618	0.0075	0	0.0029
1.7864	0.0078	0	0.0028
1.811	0.0081	0	0.0027
1.8357	0.0084	0	0.0027
1.8603	0.0086	0	0.0026
1.885	0.0088	0	0.0025
1.9096	0.009	0	0.0024
1.9342	0.0092	0	0.0024
1.9589	0.0094	0	0.0023
1.9835	0.0096	0	0.0022
2.0082	0.0097	0	0.0021
2.0328	0.0098	0	0.0021
2.0574	0.0099	0	0.002
2.0821	0.01	0	0.0019
2.1067	0.01	0	0.0019
2.1314	0.01	0	0.0018
2.156	0.01	0	0.0017
2.1806	0.01	0	0.0017
2.2053	0.01	0	0.0016
2.2299	0.0099	0	0.0016
2.2546	0.0098	0	0.0015
2.2792	0.0097	0	0.0015
2.3038	0.0096	0	0.0014
2.3285	0.0094	0	0.0014
2.3531	0.0092	0	0.0013
2.3778	0.0091	0	0.0013
2.4024	0.0088	0	0.0012
2.427	0.0086	0	0.0012
2.4517	0.0084	0	0.0011
2.4763	0.0082	0	0.0011
2.501	0.0079	0	0.001
2.5256	0.0077	0	0.001
2.5502	0.0074	0	0.0009
2.5749	0.0071	0	0.0009
2.5995	0.0068	0	0.0009
2.6242	0.0066	0	0.0008
2.6488	0.0063	0	0.0008
2.6734	0.006	0	0.0008
2.6981	0.0057	0	0.0007
2.7227	0.0054	0	0.0007
2.7474	0.0051	0	0.0007
2.772	0.0049	0	0.0006
2.7966	0.0046	0	0.0006
2.8213	0.0043	0	0.0006
2.8459	0.0041	0	0.0006
2.8706	0.0038	0	0.0005
2.8952	0.0036	0	0.0005
2.9198	0.0033	0	0.0005
2.9445	0.0031	0	0.0005
2.9691	0.0029	0	0.0004
2.9938	0.0027	0	0.0004
3.0184	0.0025	0	0.0004
3.043	0.0023	0	0.0004
3.0677	0.0021	0	0.0004
3.0923	0.002	0	0.0003
3.117	0.0018	0	0.0003
3.1416	0.0016	0	0.0003

## Sheet: Fig1b
1	0.6716	0.6716
2	0.5487	0.451
3	0.4763	0.3029
4	0.4269	0.2034
5	0.3903	0.1366
6	0.3618	0.0918
7	0.3388	0.0616
8	0.3197	0.0414
9	0.3035	0.0278
10	0.2895	0.0187
11	0.2773	0.0125
12	0.2666	0.0084
13	0.257	0.0057
14	0.2483	0.0038
15	0.2405	0.0026
16	0.2334	0.0017
17	0.2269	0.0012
18	0.2209	0.0008
19	0.2153	0.0005
20	0.2102	0.0003

## Sheet: Fig1d
0	1	1	1
0.01	0.999	0.9999	0.9997
0.02	0.9962	0.9998	0.9989
0.03	0.9913	0.9995	0.9975
0.04	0.9846	0.9992	0.9955
0.05	0.976	0.9987	0.993
0.06	0.9656	0.9981	0.99
0.07	0.9532	0.9975	0.9864
0.08	0.9391	0.9967	0.9822
0.09	0.9232	0.9958	0.9776
0.1	0.9055	0.9948	0.9724
0.11	0.8861	0.9937	0.9666
0.12	0.865	0.9925	0.9604
0.13	0.8423	0.9913	0.9537
0.14	0.8181	0.9899	0.9464
0.15	0.7923	0.9884	0.9387
0.16	0.765	0.9868	0.9306
0.17	0.7364	0.9851	0.9219
0.18	0.7064	0.9833	0.9129
0.19	0.6751	0.9814	0.9034
0.2	0.6427	0.9794	0.8934
0.21	0.6091	0.9773	0.8831
0.22	0.5745	0.9752	0.8724
0.23	0.5388	0.9729	0.8613
0.24	0.5023	0.9705	0.8498
0.25	0.465	0.968	0.838
0.26	0.4269	0.9655	0.8259
0.27	0.3881	0.9628	0.8134
0.28	0.3488	0.96	0.8007
0.29	0.309	0.9572	0.7877
0.3	0.2688	0.9543	0.7744
0.31	0.2282	0.9512	0.7609
0.32	0.1875	0.9481	0.7472
0.33	0.1466	0.9449	0.7332
0.34	0.1056	0.9416	0.7191
0.35	0.0647	0.9382	0.7048
0.36	0.0238	0.9348	0.6904
0.37	-0.0168	0.9312	0.6758
0.38	-0.0571	0.9276	0.6611
0.39	-0.0971	0.9239	0.6463
0.4	-0.1366	0.9201	0.6314
0.41	-0.1756	0.9162	0.6165
0.42	-0.214	0.9122	0.6015
0.43	-0.2517	0.9082	0.5865
0.44	-0.2886	0.9041	0.5715
0.45	-0.3247	0.8999	0.5566
0.46	-0.3599	0.8956	0.5416
0.47	-0.3941	0.8913	0.5267
0.48	-0.4273	0.8869	0.5118
0.49	-0.4594	0.8824	0.497
0.5	-0.4903	0.8778	0.4823
0.51	-0.52	0.8732	0.4677
0.52	-0.5485	0.8685	0.4532
0.53	-0.5756	0.8637	0.4389
0.54	-0.6013	0.8589	0.4247
0.55	-0.6257	0.854	0.4107
0.56	-0.6486	0.8491	0.3968
0.57	-0.67	0.844	0.3831
0.58	-0.6899	0.839	0.3696
0.59	-0.7082	0.8338	0.3563
0.6	-0.725	0.8286	0.3433
0.61	-0.7402	0.8234	0.3304
0.62	-0.7538	0.8181	0.3178
0.63	-0.7657	0.8127	0.3055
0.64	-0.776	0.8073	0.2934
0.65	-0.7847	0.8019	0.2815
0.66	-0.7917	0.7964	0.2699
0.67	-0.7971	0.7908	0.2586
0.68	-0.8009	0.7852	0.2475
0.69	-0.803	0.7796	0.2368
0.7	-0.8036	0.7739	0.2263
0.71	-0.8025	0.7682	0.2161
0.72	-0.7999	0.7624	0.2062
0.73	-0.7957	0.7566	0.1966
0.74	-0.79	0.7508	0.1873
0.75	-0.7828	0.7449	0.1783
0.76	-0.7741	0.739	0.1696
0.77	-0.764	0.733	0.1611
0.78	-0.7525	0.727	0.153
0.79	-0.7397	0.721	0.1452
0.8	-0.7256	0.715	0.1376
0.81	-0.7102	0.7089	0.1304
0.82	-0.6936	0.7028	0.1234
0.83	-0.6759	0.6967	0.1168
0.84	-0.6571	0.6906	0.1104
0.85	-0.6372	0.6844	0.1042
0.86	-0.6164	0.6782	0.0984
0.87	-0.5946	0.672	0.0928
0.88	-0.572	0.6658	0.0875
0.89	-0.5485	0.6596	0.0825
0.9	-0.5244	0.6534	0.0777
0.91	-0.4995	0.6471	0.0731
0.92	-0.474	0.6408	0.0688
0.93	-0.448	0.6345	0.0647
0.94	-0.4215	0.6283	0.0609
0.95	-0.3946	0.622	0.0573
0.96	-0.3673	0.6157	0.0539
0.97	-0.3398	0.6093	0.0507
0.98	-0.312	0.603	0.0476
0.99	-0.2841	0.5967	0.0448
1	-0.2561	0.5904	0.0422
1.01	-0.228	0.5841	0.0397
1.02	-0.2	0.5778	0.0375
1.03	-0.1721	0.5715	0.0353
1.04	-0.1444	0.5652	0.0334
1.05	-0.1169	0.5589	0.0315
1.06	-0.0896	0.5526	0.0298
1.07	-0.0627	0.5463	0.0283
1.08	-0.0362	0.54	0.0268
1.09	-0.0101	0.5338	0.0255
1.1	0.0155	0.5275	0.0243
1.11	0.0406	0.5213	0.0232
1.12	0.0651	0.5151	0.0222
1.13	0.0889	0.5089	0.0212
1.14	0.1121	0.5027	0.0204
1.15	0.1345	0.4965	0.0196
1.16	0.1563	0.4903	0.0189
1.17	0.1772	0.4842	0.0182
1.18	0.1973	0.4781	0.0176
1.19	0.2165	0.472	0.0171
1.2	0.2349	0.4659	0.0166
1.21	0.2524	0.4599	0.0161
1.22	0.269	0.4539	0.0157
1.23	0.2846	0.4479	0.0152
1.24	0.2992	0.4419	0.0149
1.25	0.3129	0.4359	0.0145
1.26	0.3256	0.43	0.0142
1.27	0.3374	0.4241	0.0138
1.28	0.3481	0.4183	0.0135
1.29	0.3578	0.4125	0.0132
1.3	0.3665	0.4067	0.0129
1.31	0.3742	0.4009	0.0126
1.32	0.3809	0.3952	0.0123
1.33	0.3867	0.3895	0.0119
1.34	0.3914	0.3839	0.0116
1.35	0.3952	0.3782	0.0113
1.36	0.398	0.3727	0.011
1.37	0.3999	0.3671	0.0106
1.38	0.4009	0.3616	0.0102
1.39	0.4009	0.3561	0.0099
1.4	0.4001	0.3507	0.0095
1.41	0.3984	0.3453	0.0091
1.42	0.3959	0.34	0.0087
1.43	0.3926	0.3347	0.0083
1.44	0.3885	0.3294	0.0078
1.45	0.3837	0.3242	0.0074
1.46	0.3781	0.319	0.007
1.47	0.3719	0.3139	0.0065
1.48	0.365	0.3088	0.006
1.49	0.3574	0.3037	0.0055
1.5	0.3493	0.2987	0.0051
1.51	0.3407	0.2938	0.0046
1.52	0.3315	0.2889	0.0041
1.53	0.3219	0.284	0.0036
1.54	0.3118	0.2792	0.0031
1.55	0.3014	0.2744	0.0026
1.56	0.2905	0.2697	0.0021
1.57	0.2794	0.265	0.0016
1.58	0.2679	0.2604	0.0011
1.59	0.2562	0.2558	0.0006
1.6	0.2443	0.2512	0.0001
1.61	0.2322	0.2467	-0.0004
1.62	0.2199	0.2423	-0.0008
1.63	0.2076	0.2379	-0.0013
1.64	0.1952	0.2336	-0.0017
1.65	0.1827	0.2293	-0.0021
1.66	0.1703	0.225	-0.0025
1.67	0.1578	0.2208	-0.0029
1.68	0.1455	0.2167	-0.0033
1.69	0.1332	0.2126	-0.0036
1.7	0.121	0.2085	-0.004
1.71	0.109	0.2045	-0.0043
1.72	0.0972	0.2006	-0.0045
1.73	0.0855	0.1967	-0.0048
1.74	0.0741	0.1928	-0.005
1.75	0.0629	0.189	-0.0052
1.76	0.052	0.1853	-0.0054
1.77	0.0414	0.1816	-0.0056
1.78	0.0311	0.1779	-0.0057
1.79	0.0212	0.1743	-0.0058
1.8	0.0115	0.1707	-0.0059
1.81	0.0023	0.1672	-0.0059
1.82	-0.0066	0.1638	-0.0059
1.83	-0.0152	0.1604	-0.0059
1.84	-0.0233	0.157	-0.0059
1.85	-0.031	0.1537	-0.0058
1.86	-0.0384	0.1504	-0.0058
1.87	-0.0453	0.1472	-0.0057
1.88	-0.0518	0.144	-0.0055
1.89	-0.0578	0.1409	-0.0054
1.9	-0.0635	0.1378	-0.0052
1.91	-0.0687	0.1348	-0.005
1.92	-0.0736	0.1318	-0.0048
1.93	-0.078	0.1289	-0.0045
1.94	-0.0819	0.126	-0.0043
1.95	-0.0855	0.1232	-0.004
1.96	-0.0887	0.1204	-0.0037
1.97	-0.0915	0.1176	-0.0034
1.98	-0.0939	0.1149	-0.0031
1.99	-0.0959	0.1123	-0.0028
2	-0.0975	0.1097	-0.0025
2.01	-0.0988	0.1071	-0.0021
2.02	-0.0997	0.1046	-0.0018
2.03	-0.1004	0.1021	-0.0014
2.04	-0.1006	0.0996	-0.0011
2.05	-0.1006	0.0972	-0.0007
2.06	-0.1003	0.0949	-0.0004
2.07	-0.0997	0.0926	0
2.08	-0.0988	0.0903	0.0004
2.09	-0.0977	0.0881	0.0007
2.1	-0.0964	0.0859	0.001
2.11	-0.0948	0.0838	0.0014
2.12	-0.0931	0.0817	0.0017
2.13	-0.0911	0.0796	0.002
2.14	-0.089	0.0776	0.0023
2.15	-0.0868	0.0756	0.0026
2.16	-0.0844	0.0736	0.0029
2.17	-0.0818	0.0717	0.0032
2.18	-0.0792	0.0699	0.0034
2.19	-0.0765	0.068	0.0037
2.2	-0.0737	0.0662	0.0039
2.21	-0.0708	0.0645	0.0041
2.22	-0.0679	0.0627	0.0042
2.23	-0.065	0.0611	0.0044
2.24	-0.062	0.0594	0.0046
2.25	-0.059	0.0578	0.0047
2.26	-0.0561	0.0562	0.0048
2.27	-0.0531	0.0546	0.0049
2.28	-0.0502	0.0531	0.0049
2.29	-0.0473	0.0516	0.0049
2.3	-0.0445	0.0502	0.005
2.31	-0.0417	0.0488	0.005
2.32	-0.0391	0.0474	0.0049
2.33	-0.0364	0.046	0.0049
2.34	-0.0339	0.0447	0.0048
2.35	-0.0314	0.0434	0.0047
2.36	-0.0291	0.0421	0.0046
2.37	-0.0268	0.0409	0.0045
2.38	-0.0247	0.0397	0.0044
2.39	-0.0226	0.0385	0.0042
2.4	-0.0207	0.0374	0.004
2.41	-0.0189	0.0362	0.0038
2.42	-0.0172	0.0351	0.0036
2.43	-0.0156	0.0341	0.0034
2.44	-0.0142	0.033	0.0032
2.45	-0.0128	0.032	0.0029
2.46	-0.0116	0.031	0.0027
2.47	-0.0105	0.0301	0.0024
2.48	-0.0095	0.0291	0.0021
2.49	-0.0087	0.0282	0.0019
2.5	-0.0079	0.0273	0.0016
2.51	-0.0072	0.0264	0.0013
2.52	-0.0067	0.0256	0.001
2.53	-0.0062	0.0247	0.0007
2.54	-0.0059	0.0239	0.0004
2.55	-0.0056	0.0231	0.0001
2.56	-0.0054	0.0224	-0.0002
2.57	-0.0053	0.0216	-0.0005
2.58	-0.0053	0.0209	-0.0008
2.59	-0.0053	0.0202	-0.001
2.6	-0.0054	0.0195	-0.0013
2.61	-0.0055	0.0189	-0.0016
2.62	-0.0057	0.0182	-0.0018
2.63	-0.006	0.0176	-0.0021
2.64	-0.0063	0.017	-0.0023
2.65	-0.0066	0.0164	-0.0026
2.66	-0.0069	0.0158	-0.0028
2.67	-0.0073	0.0153	-0.003
2.68	-0.0077	0.0147	-0.0032
2.69	-0.008	0.0142	-0.0033
2.7	-0.0084	0.0137	-0.0035
2.71	-0.0088	0.0132	-0.0037
2.72	-0.0091	0.0127	-0.0038
2.73	-0.0095	0.0122	-0.0039
2.74	-0.0098	0.0118	-0.004
2.75	-0.0101	0.0113	-0.0041
2.76	-0.0104	0.0109	-0.0041
2.77	-0.0106	0.0105	-0.0042
2.78	-0.0108	0.0101	-0.0042
2.79	-0.011	0.0097	-0.0042
2.8	-0.0111	0.0093	-0.0042
2.81	-0.0112	0.009	-0.0042
2.82	-0.0112	0.0086	-0.0041
2.83	-0.0112	0.0083	-0.0041
2.84	-0.0111	0.008	-0.004
2.85	-0.0109	0.0077	-0.0039
2.86	-0.0107	0.0073	-0.0038
2.87	-0.0105	0.007	-0.0037
2.88	-0.0102	0.0068	-0.0035
2.89	-0.0098	0.0065	-0.0034
2.9	-0.0094	0.0062	-0.0032
2.91	-0.0089	0.006	-0.003
2.92	-0.0084	0.0057	-0.0029
2.93	-0.0078	0.0055	-0.0027
2.94	-0.0072	0.0052	-0.0024
2.95	-0.0065	0.005	-0.0022
2.96	-0.0058	0.0048	-0.002
2.97	-0.005	0.0046	-0.0018
2.98	-0.0042	0.0044	-0.0015
2.99	-0.0034	0.0042	-0.0013
3	-0.0025	0.004	-0.0011
