# Supplementary material for: Anti-Zeno purification of spin baths by quantum probe measurements
Source: Nat Commun. 2022 Dec 6;13:7527. doi: 10.1038/s41467-022-35045-3 (PMC9726817; doi:10.1038/s41467-022-35045-3)
Supplement: Supplementary file 2 — Source_Data [file 41467_2022_35045_MOESM2_ESM.zip › Source_Data/Fig4data.xlsx]

## Sheet: Sheet1
1.5e-06	0.5406	0.6724
4.7434e-06	0.5135	0.6304
1.5e-05	0.5285	0.6688
4.74341e-05	0.5107	0.5783
0.00015	0.517	0.5948
0.000474341	0.5226	0.5836
0.0015	0.5232	0.4527
0.00474342	0.5314	0.5457
0.015	0.5212	0.497
0.0474342	0.5201	0.5314
0.15	0.5335	0.5183
0.474342	0.5199	0.5395
